# Supplementary material for: Deciphering the socio-environmental factors associated with realized heartworm transmission risk in dogs from Portugal and Spain
Source: Front Vet Sci. 2026 May 22;13:1812406. doi: 10.3389/fvets.2026.1812406 (PMC13236567; doi:10.3389/fvets.2026.1812406)
Supplement: Supplementary file 1 [file Table_1.xlsx]

## Sheet: Hoja1
Table S1. Frequency and number of dogs positive for Dirofilaria immitis according to breed in Spain and Portugal.
Breed	n	%
Mixed-breed	1360	37.06
Labrador Retriever	183	4.99
Yorkshire Terrier	154	4.20
Golden Retriever	146	3.98
Cocker Spaniel	143	3.90
Boxer	140	3.81
German Shepherd	118	3.22
Poodle	108	2.94
French Bulldog	97	2.64
Podenco	94	2.56
Spanish Greyhound	86	2.34
Chihuahua	79	2.15
Maltese	63	1.72
Beagle	56	1.53
German Pointer	55	1.50
Fox Terrier	53	1.44
Schnauzer	52	1.42
Mastiff	51	1.39
Brittany Spaniel	45	1.23
American Staffordshire Terrier	44	1.20
Dachshund	43	1.17
Andalusian Terrier	31	0.84
Siberian Husky	27	0.74
English Bulldog	24	0.65
West Highland White Terrier	24	0.65
Setter	22	0.60
Doberman	18	0.49
American Pit Bull Terrier	17	0.46
Dalmatian	17	0.46
Shih Tzu	17	0.46
Bull Terrier	16	0.44
Pug	16	0.44
Chow Chow	16	0.44
Great Dane	16	0.44
Water Dog	14	0.38
Pointer	14	0.38
Dogue de Bordeaux	13	0.35
Brittany	10	0.27
Majorero	9	0.25
Rottweiler	9	0.25
Border Collie	8	0.22
Belgian Shepherd	8	0.22
Pinscher	8	0.22
Pit Bull Terrier	8	0.22
Shar Pei	8	0.22
Alaskan Malamute	7	0.19
Bardino	7	0.19
Old English Sheepdog	7	0.19
Dogo Argentino	7	0.19
Lhasa Apso	7	0.19
German Wirehaired Pointer	6	0.16
Garafian Shepherd	6	0.16
Ca de Bestiar (Majorca Shepherd Dog)	5	0.14
Ratter	5	0.14
Scenthound	5	0.14
Spanish Alano	4	0.11
Basset Hound	4	0.11
Bullmastiff	4	0.11
Cairn Terrier	4	0.11
Jack Russell Terrier	4	0.11
Bichon Frisé	3	0.08
Weimaraner	3	0.08
Great Dane	3	0.08
Irish Wolfhound	3	0.08
Catalan Sheepdog	3	0.08
Pomeranian	3	0.08
Akita Inu	2	0.05
Grand Bleu de Gascogne	2	0.05
Griffon Nivernais	2	0.05
Lurcher	2	0.05
Italian Mastiff (Cane Corso)	2	0.05
Basque Shepherd Dog	2	0.05
Pekingese	2	0.05
Samoyed	2	0.05
Scottish Terrier	2	0.05
Whippet	2	0.05
Airedale Terrier	1	0.03
Belgian	1	0.03
Bernese Mountain Dog	1	0.03
French Bulldog	1	0.03
Coton de Tulear	1	0.03
Fawn Brittany Griffon	1	0.03
Pointer	1	0.03
Shetland Sheepdog	1	0.03
Brazilian Terrier	1	0.03
Turkish Dog	1	0.03
