# Supplementary material for: Deciphering the socio-environmental factors associated with realized heartworm transmission risk in dogs from Portugal and Spain
Source: Front Vet Sci. 2026 May 22;13:1812406. doi: 10.3389/fvets.2026.1812406 (PMC13236567; doi:10.3389/fvets.2026.1812406)
Supplement: Supplementary file 2 [file Table_2.xlsx]

## Sheet: Hoja1
Table S2. Frequency and number of dogs positive for Dirofilaria immitis according to autonomous communities, regions, and islands in Spain and Portugal
Spain			Portugal
Autonomous Community	n	%	Region	n	%
Andalusia	1040	28.34	Centro	239	6.51
Catalonia	432	11.77	Algarve	126	3.43
Canary Islands	252	6.87	Setúbal	85	2.32
Madrid	249	6.78	Oeste and Tagus Valley	45	1.23
Valencian community	237	6.46	Alentejo	38	1.04
Extremadura	144	3.92	Lisbon	36	0.98
Castile and León	136	3.71	Madeira	22	0.60
Aragon	119	3.24	Norte	19	0.52
Balearic Islands	106	2.89
Galicia	86	2.34	Total	610	16.62
Murcia	84	2.29
Castilla-La Mancha	60	1.63
Asturias	36	0.98
La Rioja	26	0.71
Basque Country	21	0.57
Cantabria	16	0.44
Navarre	12	0.33
Autonomous City
Ceuta	3	0.08
Melilla	1	0.03
Total	3060	83.38
