# Supplementary material for: Deciphering the socio-environmental factors associated with realized heartworm transmission risk in dogs from Portugal and Spain
Source: Front Vet Sci. 2026 May 22;13:1812406. doi: 10.3389/fvets.2026.1812406 (PMC13236567; doi:10.3389/fvets.2026.1812406)
Supplement: Supplementary file 3 [file Table_3.xlsx]

## Sheet: Hoja1
Table S3. Coefficients and p-values of the significant variables retained in the final stepwise selection model for Realized Transmission Risk (RTR).
term	estimate	std.error	statistic	p.value
AutonomousCommunity_RegionAlentejo	0.7257	0.0325	22.3296	0
AutonomousCommunity_RegionAlgarve	795	0.0226	35.2367	0
AutonomousCommunity_RegionAndalusia	0.9377	0.0174	54.0302	0
AutonomousCommunity_RegionAragon	0.4462	0.0483	9.2431	0
AutonomousCommunity_RegionAsturias	0.1794	0.0503	3.5644	0.000369
AutonomousCommunity_RegionCantabria	0.3114	0.0597	5.2126	0
AutonomousCommunity_RegionCastile-LaMancha	0.4008	0.0277	14.4476	0
AutonomousCommunity_RegionCatalonia	0.6811	0.0185	36764	0
AutonomousCommunity_RegionCentral	445	0.0188	23.6241	0
AutonomousCommunity_RegionValencianCommunity	0.8853	0.0203	43.7032	0
AutonomousCommunity_RegionExtremadura	0.7945	22	36.0334	0
AutonomousCommunity_RegionGalicia	0.2311	0.0245	9.4461	0
AutonomousCommunity_RegionBalearicIslands	1.1134	0.0235	47.4393	0
AutonomousCommunity_RegionCanaryIslands	1.0814	0.0206	52.5098	0
AutonomousCommunity_RegionLaRioja	0.1114	0.0533	2.0899	0.036698
AutonomousCommunity_RegionLisbon	0.7481	0.0426	17.5442	0
AutonomousCommunity_RegionMadeira	0.9199	0.0398	23.1039	0
AutonomousCommunity_RegionMadrid	0.3285	0.0189	17.3491	0
AutonomousCommunity_RegionMurcia	0.6804	0.0285	23.8425	0
AutonomousCommunity_RegionNavarre	0.1739	0.0647	2.6901	0.007176
AutonomousCommunity_RegionNorth	0.4514	0.0425	10.6183	0
AutonomousCommunity_RegionWestAndTagusValley	0.6932	0.0307	22.6147	0
AutonomousCommunity_RegionBasqueCountry	0.3088	0.0559	5.5247	0
AutonomousCommunity_RegionSetubal	0.8622	24	35.8758	0
Climate-BSh	0.1203	41	2.9327	0.003381
Climate-BSk	0.0406	0.0577	0.7042	0.481345
Climate-BWh	0.0658	0.0496	1.3276	0.184392
Climate-Csa	0.0019	39	0.0481	0.96164
Climate-Csb	0.0111	0.0388	0.2859	0.774971
Habitat-outdoor	0.0029	0.0063	0.4587	0.646502
Habitat-indoor	0.0334	0.0097	3.4605	0.000545
Year of diagnostic 2024	0.0204	0.0059	3.4378	0.000593
