# Supplementary material for: Deciphering the socio-environmental factors associated with realized heartworm transmission risk in dogs from Portugal and Spain
Source: Front Vet Sci. 2026 May 22;13:1812406. doi: 10.3389/fvets.2026.1812406 (PMC13236567; doi:10.3389/fvets.2026.1812406)
Supplement: Supplementary file 4 [file Table_4.xlsx]

## Sheet: Hoja1
Table S4. Significant pairwise comparisons among categorical variables, showing the number of cases for each combination, adjusted p-values and significance.
	Group_1	Group_2	Value	p_value_1	p_value_2	Significance
p_fishtest_Climate_FINAL_Year_Diagnostic_2023_2024	BSh	BSk	478	0.00112	0.0168	*
p_fishtest_Climate_FINAL_Year_Diagnostic_2023_2024	BSh	BWh	373	0.00222	0.0333	*
p_fishtest_Climate_FINAL_Year_Diagnostic_2023_2024	BSk	BWh	167	4.16e-06	6.24e-05	****
p_fishtest_Climate_FINAL_Year_Diagnostic_2023_2024	BSk	Cfb	287	0.000357	0.00536	**
p_fishtest_Climate_FINAL_Year_Diagnostic_2023_2024	BSk	Csa	2639	3.38e-07	5.07e-06	****
p_fishtest_Climate_FINAL_Year_Diagnostic_2023_2024	BWh	Csb	538	0.000508	0.00762	**
p_fishtest_Climate_FINAL_Year_Diagnostic_2023_2024	Csa	Csb	3010	9.13e-05	0.00137	**
p_fishtest_Autonomous community_Region_Year_Diagnostic_2023_2024	Alentejo	Extremadura	182	3.09e-05	0.0108	*
p_fishtest_Autonomous community_Region_Year_Diagnostic_2023_2024	Algarve	Extremadura	270	3.04e-07	0.000107	***
p_fishtest_Autonomous community_Region_Year_Diagnostic_2023_2024	Algarve	Balearic Islands	232	3.5e-05	0.0123	*
p_fishtest_Autonomous community_Region_Year_Diagnostic_2023_2024	Andalusia	Aragon	1159	4.05e-06	0.00142	**
p_fishtest_Autonomous community_Region_Year_Diagnostic_2023_2024	Andalusia	Castile y Leon	1176	4.63e-09	1.63e-06	****
p_fishtest_Autonomous community_Region_Year_Diagnostic_2023_2024	Andalusia	Extremadura	1184	7.98e-09	2.8e-06	****
p_fishtest_Autonomous community_Region_Year_Diagnostic_2023_2024	Andalusia	Balearic Islands	1146	2.99e-10	1.05e-07	****
p_fishtest_Autonomous community_Region_Year_Diagnostic_2023_2024	Andalusia	Murcia	1124	6.8e-06	0.00239	**
p_fishtest_Autonomous community_Region_Year_Diagnostic_2023_2024	Aragon	Asturias	155	3.56e-07	0.000125	***
p_fishtest_Autonomous community_Region_Year_Diagnostic_2023_2024	Aragon	Cantabria	135	4.02e-05	0.0141	*
p_fishtest_Autonomous community_Region_Year_Diagnostic_2023_2024	Aragon	Catalunia	551	4.7e-09	1.65e-06	****
p_fishtest_Autonomous community_Region_Year_Diagnostic_2023_2024	Aragon	Center	358	6.5e-05	0.0228	*
p_fishtest_Autonomous community_Region_Year_Diagnostic_2023_2024	Aragon	Valencian community	356	1.46e-05	0.00512	**
p_fishtest_Autonomous community_Region_Year_Diagnostic_2023_2024	Aragon	Extremadura	263	1.18e-14	4.14e-12	****
p_fishtest_Autonomous community_Region_Year_Diagnostic_2023_2024	Aragon	Galicia	205	0.000142	0.0498	*
p_fishtest_Autonomous community_Region_Year_Diagnostic_2023_2024	Asturias	Castile y Leon	172	1.2e-08	4.21e-06	****
p_fishtest_Autonomous community_Region_Year_Diagnostic_2023_2024	Asturias	Balearic Islands	142	9.15e-10	3.21e-07	****
p_fishtest_Autonomous community_Region_Year_Diagnostic_2023_2024	Asturias	Canary Islands	288	1.97e-05	0.00691	**
p_fishtest_Autonomous community_Region_Year_Diagnostic_2023_2024	Asturias	La Rioja	62	8.17e-05	0.0287	*
p_fishtest_Autonomous community_Region_Year_Diagnostic_2023_2024	Asturias	Madrid	285	2.33e-05	0.00818	**
p_fishtest_Autonomous community_Region_Year_Diagnostic_2023_2024	Asturias	Murcia	120	3.49e-07	0.000122	***
p_fishtest_Autonomous community_Region_Year_Diagnostic_2023_2024	Asturias	Navarra	48	6.93e-05	0.0243	*
p_fishtest_Autonomous community_Region_Year_Diagnostic_2023_2024	Asturias	West and Tagus Valley	81	2.26e-06	0.000793	***
p_fishtest_Autonomous community_Region_Year_Diagnostic_2023_2024	Cantabria	Castile y Leon	152	6.59e-06	0.00231	**
p_fishtest_Autonomous community_Region_Year_Diagnostic_2023_2024	Cantabria	Balearic Islands	122	1.04e-06	0.000365	***
p_fishtest_Autonomous community_Region_Year_Diagnostic_2023_2024	Cantabria	Murcia	100	2.18e-05	0.00765	**
p_fishtest_Autonomous community_Region_Year_Diagnostic_2023_2024	Cantabria	West and Tagus Valley	61	5.05e-05	0.0177	*
p_fishtest_Autonomous community_Region_Year_Diagnostic_2023_2024	Castile y Leon	Catalunia	568	2.32e-12	8.14e-10	****
p_fishtest_Autonomous community_Region_Year_Diagnostic_2023_2024	Castile y Leon	Center	375	6.22e-07	0.000218	***
p_fishtest_Autonomous community_Region_Year_Diagnostic_2023_2024	Castile y Leon	Valencian community	373	6.69e-08	2.35e-05	****
p_fishtest_Autonomous community_Region_Year_Diagnostic_2023_2024	Castile y Leon	Extremadura	280	1.87e-18	6.56e-16	****
p_fishtest_Autonomous community_Region_Year_Diagnostic_2023_2024	Castile y Leon	Galicia	222	5.54e-06	0.00194	**
p_fishtest_Autonomous community_Region_Year_Diagnostic_2023_2024	Castile-La Mancha	Balearic Islands	166	6.68e-05	0.0234	*
p_fishtest_Autonomous community_Region_Year_Diagnostic_2023_2024	Catalunia	Balearic Islands	538	1.79e-13	6.28e-11	****
p_fishtest_Autonomous community_Region_Year_Diagnostic_2023_2024	Catalunia	Canary Islands	684	5.37e-07	0.000188	***
p_fishtest_Autonomous community_Region_Year_Diagnostic_2023_2024	Catalunia	Madrid	681	1.11e-06	0.00039	***
p_fishtest_Autonomous community_Region_Year_Diagnostic_2023_2024	Catalunia	Murcia	516	2.17e-08	7.62e-06	****
p_fishtest_Autonomous community_Region_Year_Diagnostic_2023_2024	Catalunia	West and Tagus Valley	477	1.25e-05	0.00439	**
p_fishtest_Autonomous community_Region_Year_Diagnostic_2023_2024	Center	Extremadura	383	1.23e-06	0.000432	***
p_fishtest_Autonomous community_Region_Year_Diagnostic_2023_2024	Center	Balearic Islands	345	2.74e-08	9.62e-06	****
p_fishtest_Autonomous community_Region_Year_Diagnostic_2023_2024	Center	Murcia	323	6.08e-05	0.0213	*
p_fishtest_Autonomous community_Region_Year_Diagnostic_2023_2024	Valencian community	Extremadura	381	8.8e-06	0.00309	**
p_fishtest_Autonomous community_Region_Year_Diagnostic_2023_2024	Valencian community	Balearic Islands	343	3.65e-09	1.28e-06	****
p_fishtest_Autonomous community_Region_Year_Diagnostic_2023_2024	Valencian community	Murcia	321	1.24e-05	0.00435	**
p_fishtest_Autonomous community_Region_Year_Diagnostic_2023_2024	Extremadura	Balearic Islands	250	2.82e-19	9.9e-17	****
p_fishtest_Autonomous community_Region_Year_Diagnostic_2023_2024	Extremadura	Canary Islands	396	5.9e-13	2.07e-10	****
p_fishtest_Autonomous community_Region_Year_Diagnostic_2023_2024	Extremadura	La Rioja	170	1.04e-06	0.000365	***
p_fishtest_Autonomous community_Region_Year_Diagnostic_2023_2024	Extremadura	Lisboa	180	2.45e-06	0.00086	***
p_fishtest_Autonomous community_Region_Year_Diagnostic_2023_2024	Extremadura	Madrid	393	1.18e-12	4.14e-10	****
p_fishtest_Autonomous community_Region_Year_Diagnostic_2023_2024	Extremadura	Murcia	228	1.39e-13	4.88e-11	****
p_fishtest_Autonomous community_Region_Year_Diagnostic_2023_2024	Extremadura	Navarra	156	8.93e-06	0.00313	**
p_fishtest_Autonomous community_Region_Year_Diagnostic_2023_2024	Extremadura	West and Tagus Valley	189	8.73e-10	3.06e-07	****
p_fishtest_Autonomous community_Region_Year_Diagnostic_2023_2024	Extremadura	Setubal	229	1.5e-07	5.26e-05	****
p_fishtest_Autonomous community_Region_Year_Diagnostic_2023_2024	Galicia	Balearic Islands	192	2.85e-07	0.0001	***
p_fishtest_Autonomous community_Region_Year_Diagnostic_2023_2024	Galicia	Murcia	170	8.12e-05	0.0285	*
p_fishtest_Autonomous community_Region_Climate_FINAL_BSh_BSk	Aragon	Center	123	1.1e-07	3.86e-05	****
p_fishtest_Autonomous community_Region_Climate_FINAL_BSh_BSk	Aragon	Valencian community	218	1.1e-64	3.86e-62	****
p_fishtest_Autonomous community_Region_Climate_FINAL_BSh_BSk	Aragon	Canary Islands	269	1.29e-79	4.53e-77	****
p_fishtest_Autonomous community_Region_Climate_FINAL_BSh_BSk	Aragon	Murcia	203	2.84e-59	9.97e-57	****
p_fishtest_Autonomous community_Region_Climate_FINAL_BSh_BSk	Aragon	West and Tagus Valley	124	4.44e-09	1.56e-06	****
p_fishtest_Autonomous community_Region_Climate_FINAL_BSh_BSk	Catalunia	Valencian community	102	5.82e-06	0.00204	**
p_fishtest_Autonomous community_Region_Climate_FINAL_BSh_BSk	Catalunia	Canary Islands	153	1.71e-06	0.0006	***
p_fishtest_Autonomous community_Region_Climate_FINAL_BSh_BSk	Catalunia	Murcia	87	9.43e-06	0.00331	**
p_fishtest_Autonomous community_Region_Climate_FINAL_BSh_BSk	Valencian community	Madrid	113	3.65e-18	1.28e-15	****
p_fishtest_Autonomous community_Region_Climate_FINAL_BSh_BSk	Canary Islands	Madrid	164	1.52e-20	5.34e-18	****
p_fishtest_Autonomous community_Region_Climate_FINAL_BSh_BSk	Madrid	Murcia	98	3.06e-17	1.07e-14	****
p_fishtest_Autonomous community_Region_Climate_FINAL_BSh_BSk	Madrid	West and Tagus Valley	19	8.6e-05	0.0302	*
p_fishtest_Autonomous community_Region_Climate_FINAL_BSh_BWh	Andalusia	Valencian community	118	2.42e-22	8.49e-20	****
p_fishtest_Autonomous community_Region_Climate_FINAL_BSh_BWh	Andalusia	Canary Islands	172	1.76e-22	6.18e-20	****
p_fishtest_Autonomous community_Region_Climate_FINAL_BSh_BWh	Andalusia	Murcia	103	4.07e-21	1.43e-18	****
p_fishtest_Autonomous community_Region_Climate_FINAL_BSh_BWh	Andalusia	West and Tagus Valley	24	2.35e-05	0.00825	**
p_fishtest_Autonomous community_Region_Climate_FINAL_BSh_BWh	Center	Valencian community	112	1.3e-10	4.56e-08	****
p_fishtest_Autonomous community_Region_Climate_FINAL_BSh_BWh	Center	Canary Islands	166	6.93e-10	2.43e-07	****
p_fishtest_Autonomous community_Region_Climate_FINAL_BSh_BWh	Center	Murcia	97	5e-10	1.76e-07	****
p_fishtest_Autonomous community_Region_Climate_FINAL_BSh_Cfb	Asturias	Valencian community	136	3.51e-32	1.23e-29	****
p_fishtest_Autonomous community_Region_Climate_FINAL_BSh_Cfb	Asturias	Canary Islands	186	2.77e-39	9.72e-37	****
p_fishtest_Autonomous community_Region_Climate_FINAL_BSh_Cfb	Asturias	Murcia	120	1.84e-31	6.46e-29	****
p_fishtest_Autonomous community_Region_Climate_FINAL_BSh_Cfb	Cantabria	Valencian community	116	9.78e-19	3.43e-16	****
p_fishtest_Autonomous community_Region_Climate_FINAL_BSh_Cfb	Cantabria	Canary Islands	166	1.33e-22	4.67e-20	****
p_fishtest_Autonomous community_Region_Climate_FINAL_BSh_Cfb	Cantabria	Murcia	100	7.43e-19	2.61e-16	****
p_fishtest_Autonomous community_Region_Climate_FINAL_BSh_Cfb	Center	Valencian community	110	6.64e-07	0.000233	***
p_fishtest_Autonomous community_Region_Climate_FINAL_BSh_Cfb	Center	Canary Islands	160	9.91e-09	3.48e-06	****
p_fishtest_Autonomous community_Region_Climate_FINAL_BSh_Cfb	Center	Murcia	94	2.58e-07	9.06e-05	****
p_fishtest_Autonomous community_Region_Climate_FINAL_BSh_Cfb	Valencian community	La Rioja	126	4.28e-26	1.5e-23	****
p_fishtest_Autonomous community_Region_Climate_FINAL_BSh_Cfb	Valencian community	Lisboa	126	4.28e-26	1.5e-23	****
p_fishtest_Autonomous community_Region_Climate_FINAL_BSh_Cfb	Valencian community	Navarra	112	2.94e-15	1.03e-12	****
p_fishtest_Autonomous community_Region_Climate_FINAL_BSh_Cfb	Valencian community	West and Tagus Valley	111	1.37e-06	0.000481	***
p_fishtest_Autonomous community_Region_Climate_FINAL_BSh_Cfb	Valencian community	Bask country	121	1.3e-22	4.56e-20	****
p_fishtest_Autonomous community_Region_Climate_FINAL_BSh_Cfb	Canary Islands	La Rioja	176	1.16e-31	4.07e-29	****
p_fishtest_Autonomous community_Region_Climate_FINAL_BSh_Cfb	Canary Islands	Lisboa	176	1.16e-31	4.07e-29	****
p_fishtest_Autonomous community_Region_Climate_FINAL_BSh_Cfb	Canary Islands	Navarra	162	2.23e-18	7.83e-16	****
p_fishtest_Autonomous community_Region_Climate_FINAL_BSh_Cfb	Canary Islands	West and Tagus Valley	161	2.1e-08	7.37e-06	****
p_fishtest_Autonomous community_Region_Climate_FINAL_BSh_Cfb	Canary Islands	Bask country	171	2.35e-27	8.25e-25	****
p_fishtest_Autonomous community_Region_Climate_FINAL_BSh_Cfb	La Rioja	Murcia	110	8.42e-26	2.96e-23	****
p_fishtest_Autonomous community_Region_Climate_FINAL_BSh_Cfb	Lisboa	Murcia	110	8.42e-26	2.96e-23	****
p_fishtest_Autonomous community_Region_Climate_FINAL_BSh_Cfb	Murcia	Navarra	96	1.6e-15	5.62e-13	****
p_fishtest_Autonomous community_Region_Climate_FINAL_BSh_Cfb	Murcia	West and Tagus Valley	95	5.32e-07	0.000187	***
p_fishtest_Autonomous community_Region_Climate_FINAL_BSh_Cfb	Murcia	Bask country	105	1.57e-22	5.51e-20	****
p_fishtest_Autonomous community_Region_Climate_FINAL_BSh_Csa	Alentejo	Valencian community	274	1.53e-08	5.37e-06	****
p_fishtest_Autonomous community_Region_Climate_FINAL_BSh_Csa	Alentejo	Canary Islands	189	3.45e-39	1.21e-36	****
p_fishtest_Autonomous community_Region_Climate_FINAL_BSh_Csa	Alentejo	Murcia	122	1.76e-32	6.18e-30	****
p_fishtest_Autonomous community_Region_Climate_FINAL_BSh_Csa	Algarve	Valencian community	362	6.84e-23	2.4e-20	****
p_fishtest_Autonomous community_Region_Climate_FINAL_BSh_Csa	Algarve	Canary Islands	277	3.37e-80	1.18e-77	****
p_fishtest_Autonomous community_Region_Climate_FINAL_BSh_Csa	Algarve	Murcia	210	7.43e-61	2.61e-58	****
p_fishtest_Autonomous community_Region_Climate_FINAL_BSh_Csa	Andalusia	Valencian community	1257	1.94e-81	6.81e-79	****
p_fishtest_Autonomous community_Region_Climate_FINAL_BSh_Csa	Andalusia	Canary Islands	1172	8.43e-192	2.96e-189	****
p_fishtest_Autonomous community_Region_Climate_FINAL_BSh_Csa	Andalusia	Murcia	1105	1.92e-128	6.74e-126	****
p_fishtest_Autonomous community_Region_Climate_FINAL_BSh_Csa	Andalusia	West and Tagus Valley	1059	4.57e-08	1.6e-05	****
p_fishtest_Autonomous community_Region_Climate_FINAL_BSh_Csa	Castile y Leon	Valencian community	293	2.84e-12	9.97e-10	****
p_fishtest_Autonomous community_Region_Climate_FINAL_BSh_Csa	Castile y Leon	Canary Islands	208	8.41e-51	2.95e-48	****
p_fishtest_Autonomous community_Region_Climate_FINAL_BSh_Csa	Castile y Leon	Murcia	141	7.08e-41	2.49e-38	****
p_fishtest_Autonomous community_Region_Climate_FINAL_BSh_Csa	Castile-La Mancha	Valencian community	296	7.68e-13	2.7e-10	****
p_fishtest_Autonomous community_Region_Climate_FINAL_BSh_Csa	Castile-La Mancha	Canary Islands	211	1.96e-52	6.88e-50	****
p_fishtest_Autonomous community_Region_Climate_FINAL_BSh_Csa	Castile-La Mancha	Murcia	144	4.97e-42	1.74e-39	****
p_fishtest_Autonomous community_Region_Climate_FINAL_BSh_Csa	Catalunia	Valencian community	665	1.89e-52	6.63e-50	****
p_fishtest_Autonomous community_Region_Climate_FINAL_BSh_Csa	Catalunia	Canary Islands	580	4.15e-141	1.46e-138	****
p_fishtest_Autonomous community_Region_Climate_FINAL_BSh_Csa	Catalunia	Murcia	513	9.91e-99	3.48e-96	****
p_fishtest_Autonomous community_Region_Climate_FINAL_BSh_Csa	Catalunia	West and Tagus Valley	467	2.77e-06	0.000972	***
p_fishtest_Autonomous community_Region_Climate_FINAL_BSh_Csa	Center	Valencian community	366	4.89e-18	1.72e-15	****
p_fishtest_Autonomous community_Region_Climate_FINAL_BSh_Csa	Center	Canary Islands	281	3.39e-74	1.19e-71	****
p_fishtest_Autonomous community_Region_Climate_FINAL_BSh_Csa	Center	Murcia	214	2.32e-55	8.14e-53	****
p_fishtest_Autonomous community_Region_Climate_FINAL_BSh_Csa	Ceuta	Canary Islands	154	6.7e-06	0.00235	**
p_fishtest_Autonomous community_Region_Climate_FINAL_BSh_Csa	Ceuta	Murcia	87	9.43e-06	0.00331	**
p_fishtest_Autonomous community_Region_Climate_FINAL_BSh_Csa	Valencian community	Extremadura	380	2.25e-25	7.9e-23	****
p_fishtest_Autonomous community_Region_Climate_FINAL_BSh_Csa	Valencian community	Balearic Islands	342	2.92e-20	1.02e-17	****
p_fishtest_Autonomous community_Region_Climate_FINAL_BSh_Csa	Valencian community	Canary Islands	387	3.35e-38	1.18e-35	****
p_fishtest_Autonomous community_Region_Climate_FINAL_BSh_Csa	Valencian community	Madrid	399	5.24e-28	1.84e-25	****
p_fishtest_Autonomous community_Region_Climate_FINAL_BSh_Csa	Valencian community	Murcia	320	1.06e-25	3.72e-23	****
p_fishtest_Autonomous community_Region_Climate_FINAL_BSh_Csa	Valencian community	Setubal	286	8.72e-11	3.06e-08	****
p_fishtest_Autonomous community_Region_Climate_FINAL_BSh_Csa	Extremadura	Canary Islands	295	5.33e-86	1.87e-83	****
p_fishtest_Autonomous community_Region_Climate_FINAL_BSh_Csa	Extremadura	Murcia	228	1.25e-64	4.39e-62	****
p_fishtest_Autonomous community_Region_Climate_FINAL_BSh_Csa	Balearic Islands	Canary Islands	257	4.8e-73	1.68e-70	****
p_fishtest_Autonomous community_Region_Climate_FINAL_BSh_Csa	Balearic Islands	Murcia	190	3.92e-56	1.38e-53	****
p_fishtest_Autonomous community_Region_Climate_FINAL_BSh_Csa	Canary Islands	Madeira	156	8.31e-09	2.92e-06	****
p_fishtest_Autonomous community_Region_Climate_FINAL_BSh_Csa	Canary Islands	Madrid	314	1.37e-91	4.81e-89	****
p_fishtest_Autonomous community_Region_Climate_FINAL_BSh_Csa	Canary Islands	North	154	6.7e-06	0.00235	**
p_fishtest_Autonomous community_Region_Climate_FINAL_BSh_Csa	Canary Islands	West and Tagus Valley	189	2.11e-30	7.41e-28	****
p_fishtest_Autonomous community_Region_Climate_FINAL_BSh_Csa	Canary Islands	Setubal	201	8.44e-47	2.96e-44	****
p_fishtest_Autonomous community_Region_Climate_FINAL_BSh_Csa	Madeira	Murcia	89	2.41e-08	8.46e-06	****
p_fishtest_Autonomous community_Region_Climate_FINAL_BSh_Csa	Madrid	Murcia	247	3.17e-68	1.11e-65	****
p_fishtest_Autonomous community_Region_Climate_FINAL_BSh_Csa	Murcia	North	87	9.43e-06	0.00331	**
p_fishtest_Autonomous community_Region_Climate_FINAL_BSh_Csa	Murcia	West and Tagus Valley	122	7.29e-25	2.56e-22	****
p_fishtest_Autonomous community_Region_Climate_FINAL_BSh_Csa	Murcia	Setubal	134	5.06e-38	1.78e-35	****
p_fishtest_Autonomous community_Region_Climate_FINAL_BSh_Csb	Castile y Leon	Valencian community	178	1.34e-52	4.7e-50	****
p_fishtest_Autonomous community_Region_Climate_FINAL_BSh_Csb	Castile y Leon	Canary Islands	327	4.63e-26	1.63e-23	****
p_fishtest_Autonomous community_Region_Climate_FINAL_BSh_Csb	Castile y Leon	Murcia	163	1.48e-48	5.19e-46	****
p_fishtest_Autonomous community_Region_Climate_FINAL_BSh_Csb	Castile y Leon	West and Tagus Valley	85	1.83e-07	6.42e-05	****
p_fishtest_Autonomous community_Region_Climate_FINAL_BSh_Csb	Center	Valencian community	197	3.89e-52	1.37e-49	****
p_fishtest_Autonomous community_Region_Climate_FINAL_BSh_Csb	Center	Canary Islands	346	5.86e-25	2.06e-22	****
p_fishtest_Autonomous community_Region_Climate_FINAL_BSh_Csb	Center	Murcia	182	1.1e-47	3.86e-45	****
p_fishtest_Autonomous community_Region_Climate_FINAL_BSh_Csb	Center	West and Tagus Valley	104	7.94e-06	0.00279	**
p_fishtest_Autonomous community_Region_Climate_FINAL_BSh_Csb	Valencian community	Galicia	185	5.48e-55	1.92e-52	****
p_fishtest_Autonomous community_Region_Climate_FINAL_BSh_Csb	Valencian community	Canary Islands	347	7e-18	2.46e-15	****
p_fishtest_Autonomous community_Region_Climate_FINAL_BSh_Csb	Valencian community	Lisboa	109	2.35e-14	8.25e-12	****
p_fishtest_Autonomous community_Region_Climate_FINAL_BSh_Csb	Valencian community	Madeira	116	9.78e-21	3.43e-18	****
p_fishtest_Autonomous community_Region_Climate_FINAL_BSh_Csb	Valencian community	Madrid	171	4.6e-50	1.61e-47	****
p_fishtest_Autonomous community_Region_Climate_FINAL_BSh_Csb	Valencian community	North	114	4.8e-19	1.68e-16	****
p_fishtest_Autonomous community_Region_Climate_FINAL_BSh_Csb	Valencian community	Setubal	134	4.84e-33	1.7e-30	****
p_fishtest_Autonomous community_Region_Climate_FINAL_BSh_Csb	Galicia	Canary Islands	334	3.91e-28	1.37e-25	****
p_fishtest_Autonomous community_Region_Climate_FINAL_BSh_Csb	Galicia	Murcia	170	1.11e-50	3.9e-48	****
p_fishtest_Autonomous community_Region_Climate_FINAL_BSh_Csb	Galicia	West and Tagus Valley	92	1.22e-07	4.28e-05	****
p_fishtest_Autonomous community_Region_Climate_FINAL_BSh_Csb	Canary Islands	Lisboa	258	0.000128	0.0449	*
p_fishtest_Autonomous community_Region_Climate_FINAL_BSh_Csb	Canary Islands	Madeira	265	3.34e-07	0.000117	***
p_fishtest_Autonomous community_Region_Climate_FINAL_BSh_Csb	Canary Islands	Madrid	320	2.04e-24	7.16e-22	****
p_fishtest_Autonomous community_Region_Climate_FINAL_BSh_Csb	Canary Islands	Murcia	332	1.38e-15	4.84e-13	****
p_fishtest_Autonomous community_Region_Climate_FINAL_BSh_Csb	Canary Islands	North	263	1.78e-06	0.000625	***
p_fishtest_Autonomous community_Region_Climate_FINAL_BSh_Csb	Canary Islands	Setubal	283	2.18e-13	7.65e-11	****
p_fishtest_Autonomous community_Region_Climate_FINAL_BSh_Csb	Lisboa	Murcia	94	1.11e-13	3.9e-11	****
p_fishtest_Autonomous community_Region_Climate_FINAL_BSh_Csb	Madeira	Murcia	101	1.25e-19	4.39e-17	****
p_fishtest_Autonomous community_Region_Climate_FINAL_BSh_Csb	Madrid	Murcia	156	2.72e-46	9.55e-44	****
p_fishtest_Autonomous community_Region_Climate_FINAL_BSh_Csb	Madrid	West and Tagus Valley	78	2.84e-07	9.97e-05	****
p_fishtest_Autonomous community_Region_Climate_FINAL_BSh_Csb	Murcia	North	99	4.64e-18	1.63e-15	****
p_fishtest_Autonomous community_Region_Climate_FINAL_BSh_Csb	Murcia	Setubal	119	6.14e-31	2.16e-28	****
p_fishtest_Autonomous community_Region_Climate_FINAL_BSh_Csb	West and Tagus Valley	Setubal	41	8.01e-06	0.00281	**
p_fishtest_Autonomous community_Region_Climate_FINAL_BSk_BWh	Andalusia	Aragon	138	9.8e-24	3.44e-21	****
p_fishtest_Autonomous community_Region_Climate_FINAL_BSk_BWh	Andalusia	Madrid	33	1.22e-09	4.28e-07	****
p_fishtest_Autonomous community_Region_Climate_FINAL_BSk_BWh	Aragon	Center	128	5.25e-14	1.84e-11	****
p_fishtest_Autonomous community_Region_Climate_FINAL_BSk_BWh	Aragon	Canary Islands	122	3.39e-06	0.00119	**
p_fishtest_Autonomous community_Region_Climate_FINAL_BSk_BWh	Center	Madrid	23	1.22e-06	0.000428	***
p_fishtest_Autonomous community_Region_Climate_FINAL_BSk_Cfb	Aragon	Asturias	155	4.33e-36	1.52e-33	****
p_fishtest_Autonomous community_Region_Climate_FINAL_BSk_Cfb	Aragon	Cantabria	135	4.34e-21	1.52e-18	****
p_fishtest_Autonomous community_Region_Climate_FINAL_BSk_Cfb	Aragon	Center	125	2.13e-10	7.48e-08	****
p_fishtest_Autonomous community_Region_Climate_FINAL_BSk_Cfb	Aragon	La Rioja	145	2.79e-29	9.79e-27	****
p_fishtest_Autonomous community_Region_Climate_FINAL_BSk_Cfb	Aragon	Lisboa	145	2.79e-29	9.79e-27	****
p_fishtest_Autonomous community_Region_Climate_FINAL_BSk_Cfb	Aragon	Navarra	131	3.15e-17	1.11e-14	****
p_fishtest_Autonomous community_Region_Climate_FINAL_BSk_Cfb	Aragon	West and Tagus Valley	125	2.13e-10	7.48e-08	****
p_fishtest_Autonomous community_Region_Climate_FINAL_BSk_Cfb	Aragon	Bask country	140	2.12e-25	7.44e-23	****
p_fishtest_Autonomous community_Region_Climate_FINAL_BSk_Cfb	Asturias	Catalunia	39	0.000109	0.0383	*
p_fishtest_Autonomous community_Region_Climate_FINAL_BSk_Cfb	Asturias	Madrid	50	1.07e-12	3.76e-10	****
p_fishtest_Autonomous community_Region_Climate_FINAL_BSk_Cfb	Cantabria	Madrid	30	6.88e-09	2.41e-06	****
p_fishtest_Autonomous community_Region_Climate_FINAL_BSk_Cfb	Center	Madrid	20	2.58e-05	0.00906	**
p_fishtest_Autonomous community_Region_Climate_FINAL_BSk_Cfb	La Rioja	Madrid	40	4.31e-11	1.51e-08	****
p_fishtest_Autonomous community_Region_Climate_FINAL_BSk_Cfb	Lisboa	Madrid	40	4.31e-11	1.51e-08	****
p_fishtest_Autonomous community_Region_Climate_FINAL_BSk_Cfb	Madrid	Navarra	26	1.04e-07	3.65e-05	****
p_fishtest_Autonomous community_Region_Climate_FINAL_BSk_Cfb	Madrid	West and Tagus Valley	20	2.58e-05	0.00906	**
p_fishtest_Autonomous community_Region_Climate_FINAL_BSk_Cfb	Madrid	Bask country	35	4.31e-10	1.51e-07	****
p_fishtest_Autonomous community_Region_Climate_FINAL_BSk_Csa	Alentejo	Aragon	157	2.49e-37	8.74e-35	****
p_fishtest_Autonomous community_Region_Climate_FINAL_BSk_Csa	Algarve	Aragon	245	3.84e-73	1.35e-70	****
p_fishtest_Autonomous community_Region_Climate_FINAL_BSk_Csa	Andalusia	Aragon	1140	5.59e-165	1.96e-162	****
p_fishtest_Autonomous community_Region_Climate_FINAL_BSk_Csa	Andalusia	Madrid	1198	1.5e-12	5.26e-10	****
p_fishtest_Autonomous community_Region_Climate_FINAL_BSk_Csa	Aragon	Castile y Leon	176	1.14e-47	4e-45	****
p_fishtest_Autonomous community_Region_Climate_FINAL_BSk_Csa	Aragon	Castile-La Mancha	179	4.16e-49	1.46e-46	****
p_fishtest_Autonomous community_Region_Climate_FINAL_BSk_Csa	Aragon	Catalunia	551	9.98e-119	3.5e-116	****
p_fishtest_Autonomous community_Region_Climate_FINAL_BSk_Csa	Aragon	Center	245	3.84e-73	1.35e-70	****
p_fishtest_Autonomous community_Region_Climate_FINAL_BSk_Csa	Aragon	Ceuta	122	3.39e-06	0.00119	**
p_fishtest_Autonomous community_Region_Climate_FINAL_BSk_Csa	Aragon	Valencian community	256	3.26e-76	1.14e-73	****
p_fishtest_Autonomous community_Region_Climate_FINAL_BSk_Csa	Aragon	Extremadura	263	4.49e-78	1.58e-75	****
p_fishtest_Autonomous community_Region_Climate_FINAL_BSk_Csa	Aragon	Balearic Islands	225	5.07e-67	1.78e-64	****
p_fishtest_Autonomous community_Region_Climate_FINAL_BSk_Csa	Aragon	Madeira	124	4.44e-09	1.56e-06	****
p_fishtest_Autonomous community_Region_Climate_FINAL_BSk_Csa	Aragon	Madrid	296	1.55e-67	5.44e-65	****
p_fishtest_Autonomous community_Region_Climate_FINAL_BSk_Csa	Aragon	North	122	3.39e-06	0.00119	**
p_fishtest_Autonomous community_Region_Climate_FINAL_BSk_Csa	Aragon	West and Tagus Valley	152	3.69e-34	1.3e-31	****
p_fishtest_Autonomous community_Region_Climate_FINAL_BSk_Csa	Aragon	Setubal	169	3.97e-44	1.39e-41	****
p_fishtest_Autonomous community_Region_Climate_FINAL_BSk_Csa	Catalunia	Madrid	609	5.9e-06	0.00207	**
p_fishtest_Autonomous community_Region_Climate_FINAL_BSk_Csb	Aragon	Castile y Leon	198	2.52e-57	8.85e-55	****
p_fishtest_Autonomous community_Region_Climate_FINAL_BSk_Csb	Aragon	Center	213	6.01e-63	2.11e-60	****
p_fishtest_Autonomous community_Region_Climate_FINAL_BSk_Csb	Aragon	Galicia	205	4.97e-60	1.74e-57	****
p_fishtest_Autonomous community_Region_Climate_FINAL_BSk_Csb	Aragon	Canary Islands	217	2.42e-64	8.49e-62	****
p_fishtest_Autonomous community_Region_Climate_FINAL_BSk_Csb	Aragon	Lisboa	129	4.07e-15	1.43e-12	****
p_fishtest_Autonomous community_Region_Climate_FINAL_BSk_Csb	Aragon	Madeira	136	5.42e-22	1.9e-19	****
p_fishtest_Autonomous community_Region_Climate_FINAL_BSk_Csb	Aragon	Madrid	205	1.52e-41	5.34e-39	****
p_fishtest_Autonomous community_Region_Climate_FINAL_BSk_Csb	Aragon	North	134	3.66e-20	1.28e-17	****
p_fishtest_Autonomous community_Region_Climate_FINAL_BSk_Csb	Aragon	Setubal	154	1.86e-35	6.53e-33	****
p_fishtest_Autonomous community_Region_Climate_FINAL_BSk_Csb	Castile y Leon	Catalunia	82	1.13e-05	0.00397	**
p_fishtest_Autonomous community_Region_Climate_FINAL_BSk_Csb	Castile y Leon	Madrid	165	8.02e-05	0.0282	*
p_fishtest_Autonomous community_Region_Climate_FINAL_BSk_Csb	Catalunia	Center	97	6.78e-06	0.00238	**
p_fishtest_Autonomous community_Region_Climate_FINAL_BSk_Csb	Catalunia	Galicia	89	8.81e-06	0.00309	**
p_fishtest_Autonomous community_Region_Climate_FINAL_BSk_Csb	Catalunia	Canary Islands	101	6e-06	0.00211	**
p_fishtest_Autonomous community_Region_Climate_FINAL_BSk_Csb	Catalunia	Setubal	38	0.000119	0.0418	*
p_fishtest_Autonomous community_Region_Climate_FINAL_BSk_Csb	Center	Madrid	180	1.77e-05	0.00621	**
p_fishtest_Autonomous community_Region_Climate_FINAL_BSk_Csb	Galicia	Madrid	172	6.87e-05	0.0241	*
p_fishtest_Autonomous community_Region_Climate_FINAL_BSk_Csb	Canary Islands	Madrid	184	1.29e-05	0.00453	**
p_fishtest_Autonomous community_Region_Climate_FINAL_BWh_Cfb	Andalusia	Asturias	55	3.56e-15	1.25e-12	****
p_fishtest_Autonomous community_Region_Climate_FINAL_BWh_Cfb	Andalusia	Cantabria	35	2.46e-10	8.63e-08	****
p_fishtest_Autonomous community_Region_Climate_FINAL_BWh_Cfb	Andalusia	La Rioja	45	4.1e-13	1.44e-10	****
p_fishtest_Autonomous community_Region_Climate_FINAL_BWh_Cfb	Andalusia	Lisboa	45	4.1e-13	1.44e-10	****
p_fishtest_Autonomous community_Region_Climate_FINAL_BWh_Cfb	Andalusia	Navarra	31	7.09e-09	2.49e-06	****
p_fishtest_Autonomous community_Region_Climate_FINAL_BWh_Cfb	Andalusia	West and Tagus Valley	25	5.65e-06	0.00198	**
p_fishtest_Autonomous community_Region_Climate_FINAL_BWh_Cfb	Andalusia	Bask country	40	7.62e-12	2.67e-09	****
p_fishtest_Autonomous community_Region_Climate_FINAL_BWh_Cfb	Asturias	Center	51	1.65e-06	0.000579	***
p_fishtest_Autonomous community_Region_Climate_FINAL_BWh_Cfb	Asturias	Canary Islands	39	0.000109	0.0383	*
p_fishtest_Autonomous community_Region_Climate_FINAL_BWh_Cfb	Center	La Rioja	41	1.43e-05	0.00502	**
p_fishtest_Autonomous community_Region_Climate_FINAL_BWh_Cfb	Center	Lisboa	41	1.43e-05	0.00502	**
p_fishtest_Autonomous community_Region_Climate_FINAL_BWh_Cfb	Center	Bask country	36	5.32e-05	0.0187	*
p_fishtest_Autonomous community_Region_Climate_FINAL_BWh_Csa	Algarve	Canary Islands	130	1.12e-05	0.00393	**
p_fishtest_Autonomous community_Region_Climate_FINAL_BWh_Csa	Andalusia	Canary Islands	1044	3.21e-05	0.0113	*
p_fishtest_Autonomous community_Region_Climate_FINAL_BWh_Csa	Castile y Leon	Canary Islands	61	0.000111	39	*
p_fishtest_Autonomous community_Region_Climate_FINAL_BWh_Csa	Castile-La Mancha	Canary Islands	64	9.6e-05	0.0337	*
p_fishtest_Autonomous community_Region_Climate_FINAL_BWh_Csa	Catalunia	Center	564	2.09e-06	0.000734	***
p_fishtest_Autonomous community_Region_Climate_FINAL_BWh_Csa	Catalunia	Canary Islands	433	2.98e-07	0.000105	***
p_fishtest_Autonomous community_Region_Climate_FINAL_BWh_Csa	Valencian community	Canary Islands	141	8.75e-06	0.00307	**
p_fishtest_Autonomous community_Region_Climate_FINAL_BWh_Csa	Extremadura	Canary Islands	148	7.56e-06	0.00265	**
p_fishtest_Autonomous community_Region_Climate_FINAL_BWh_Csa	Balearic Islands	Canary Islands	110	1.85e-05	0.00649	**
p_fishtest_Autonomous community_Region_Climate_FINAL_BWh_Csa	Canary Islands	Madrid	167	5.25e-06	0.00184	**
p_fishtest_Autonomous community_Region_Climate_FINAL_BWh_Csb	Andalusia	Castile y Leon	98	1.15e-20	4.04e-18	****
p_fishtest_Autonomous community_Region_Climate_FINAL_BWh_Csb	Andalusia	Center	122	8.43e-16	2.96e-13	****
p_fishtest_Autonomous community_Region_Climate_FINAL_BWh_Csb	Andalusia	Galicia	105	2.73e-21	9.58e-19	****
p_fishtest_Autonomous community_Region_Climate_FINAL_BWh_Csb	Andalusia	Canary Islands	120	2.64e-19	9.27e-17	****
p_fishtest_Autonomous community_Region_Climate_FINAL_BWh_Csb	Andalusia	Lisboa	29	4.99e-08	1.75e-05	****
p_fishtest_Autonomous community_Region_Climate_FINAL_BWh_Csb	Andalusia	Madeira	36	1.16e-10	4.07e-08	****
p_fishtest_Autonomous community_Region_Climate_FINAL_BWh_Csb	Andalusia	Madrid	91	5.51e-20	1.93e-17	****
p_fishtest_Autonomous community_Region_Climate_FINAL_BWh_Csb	Andalusia	North	34	5.39e-10	1.89e-07	****
p_fishtest_Autonomous community_Region_Climate_FINAL_BWh_Csb	Andalusia	Setubal	54	5.45e-15	1.91e-12	****
p_fishtest_Autonomous community_Region_Climate_FINAL_Cfb_Csa	Alentejo	Asturias	74	5.88e-22	2.06e-19	****
p_fishtest_Autonomous community_Region_Climate_FINAL_Cfb_Csa	Alentejo	Cantabria	54	4.74e-14	1.66e-11	****
p_fishtest_Autonomous community_Region_Climate_FINAL_Cfb_Csa	Alentejo	La Rioja	64	1.66e-18	5.83e-16	****
p_fishtest_Autonomous community_Region_Climate_FINAL_Cfb_Csa	Alentejo	Lisboa	64	1.66e-18	5.83e-16	****
p_fishtest_Autonomous community_Region_Climate_FINAL_Cfb_Csa	Alentejo	Navarra	50	8.24e-12	2.89e-09	****
p_fishtest_Autonomous community_Region_Climate_FINAL_Cfb_Csa	Alentejo	Bask country	59	1.93e-16	6.77e-14	****
p_fishtest_Autonomous community_Region_Climate_FINAL_Cfb_Csa	Algarve	Asturias	162	7.18e-37	2.52e-34	****
p_fishtest_Autonomous community_Region_Climate_FINAL_Cfb_Csa	Algarve	Cantabria	142	1.84e-21	6.46e-19	****
p_fishtest_Autonomous community_Region_Climate_FINAL_Cfb_Csa	Algarve	La Rioja	152	7.3e-30	2.56e-27	****
p_fishtest_Autonomous community_Region_Climate_FINAL_Cfb_Csa	Algarve	Lisboa	152	7.3e-30	2.56e-27	****
p_fishtest_Autonomous community_Region_Climate_FINAL_Cfb_Csa	Algarve	Navarra	138	1.64e-17	5.76e-15	****
p_fishtest_Autonomous community_Region_Climate_FINAL_Cfb_Csa	Algarve	West and Tagus Valley	165	0.000128	0.0449	*
p_fishtest_Autonomous community_Region_Climate_FINAL_Cfb_Csa	Algarve	Bask country	147	7.02e-26	2.46e-23	****
p_fishtest_Autonomous community_Region_Climate_FINAL_Cfb_Csa	Andalusia	Asturias	1057	9.24e-68	3.24e-65	****
p_fishtest_Autonomous community_Region_Climate_FINAL_Cfb_Csa	Andalusia	Cantabria	1037	1.31e-35	4.6e-33	****
p_fishtest_Autonomous community_Region_Climate_FINAL_Cfb_Csa	Andalusia	Center	1153	2.03e-06	0.000713	***
p_fishtest_Autonomous community_Region_Climate_FINAL_Cfb_Csa	Andalusia	La Rioja	1047	1.67e-52	5.86e-50	****
p_fishtest_Autonomous community_Region_Climate_FINAL_Cfb_Csa	Andalusia	Lisboa	1047	1.67e-52	5.86e-50	****
p_fishtest_Autonomous community_Region_Climate_FINAL_Cfb_Csa	Andalusia	Navarra	1033	3.46e-28	1.21e-25	****
p_fishtest_Autonomous community_Region_Climate_FINAL_Cfb_Csa	Andalusia	West and Tagus Valley	1060	1.68e-09	5.9e-07	****
p_fishtest_Autonomous community_Region_Climate_FINAL_Cfb_Csa	Andalusia	Bask country	1042	2.64e-44	9.27e-42	****
p_fishtest_Autonomous community_Region_Climate_FINAL_Cfb_Csa	Asturias	Castile y Leon	93	1.3e-26	4.56e-24	****
p_fishtest_Autonomous community_Region_Climate_FINAL_Cfb_Csa	Asturias	Castile-La Mancha	96	3.12e-27	1.1e-24	****
p_fishtest_Autonomous community_Region_Climate_FINAL_Cfb_Csa	Asturias	Catalunia	465	1.4e-54	4.91e-52	****
p_fishtest_Autonomous community_Region_Climate_FINAL_Cfb_Csa	Asturias	Center	168	8.64e-31	3.03e-28	****
p_fishtest_Autonomous community_Region_Climate_FINAL_Cfb_Csa	Asturias	Ceuta	39	0.000109	0.0383	*
p_fishtest_Autonomous community_Region_Climate_FINAL_Cfb_Csa	Asturias	Valencian community	174	1.48e-36	5.19e-34	****
p_fishtest_Autonomous community_Region_Climate_FINAL_Cfb_Csa	Asturias	Extremadura	180	1.03e-38	3.62e-36	****
p_fishtest_Autonomous community_Region_Climate_FINAL_Cfb_Csa	Asturias	Balearic Islands	142	1.58e-34	5.55e-32	****
p_fishtest_Autonomous community_Region_Climate_FINAL_Cfb_Csa	Asturias	Madeira	41	1.33e-06	0.000467	***
p_fishtest_Autonomous community_Region_Climate_FINAL_Cfb_Csa	Asturias	Madrid	199	1.89e-40	6.63e-38	****
p_fishtest_Autonomous community_Region_Climate_FINAL_Cfb_Csa	Asturias	West and Tagus Valley	75	2.74e-15	9.62e-13	****
p_fishtest_Autonomous community_Region_Climate_FINAL_Cfb_Csa	Asturias	Setubal	86	4.67e-25	1.64e-22	****
p_fishtest_Autonomous community_Region_Climate_FINAL_Cfb_Csa	Cantabria	Castile y Leon	73	1.9e-16	6.67e-14	****
p_fishtest_Autonomous community_Region_Climate_FINAL_Cfb_Csa	Cantabria	Castile-La Mancha	76	9.23e-17	3.24e-14	****
p_fishtest_Autonomous community_Region_Climate_FINAL_Cfb_Csa	Cantabria	Catalunia	445	1.16e-29	4.07e-27	****
p_fishtest_Autonomous community_Region_Climate_FINAL_Cfb_Csa	Cantabria	Center	148	6.83e-17	2.4e-14	****
p_fishtest_Autonomous community_Region_Climate_FINAL_Cfb_Csa	Cantabria	Valencian community	154	7.96e-21	2.79e-18	****
p_fishtest_Autonomous community_Region_Climate_FINAL_Cfb_Csa	Cantabria	Extremadura	160	2.46e-22	8.63e-20	****
p_fishtest_Autonomous community_Region_Climate_FINAL_Cfb_Csa	Cantabria	Balearic Islands	122	2.43e-20	8.53e-18	****
p_fishtest_Autonomous community_Region_Climate_FINAL_Cfb_Csa	Cantabria	Madeira	21	4.91e-05	0.0172	*
p_fishtest_Autonomous community_Region_Climate_FINAL_Cfb_Csa	Cantabria	Madrid	179	3.76e-23	1.32e-20	****
p_fishtest_Autonomous community_Region_Climate_FINAL_Cfb_Csa	Cantabria	West and Tagus Valley	55	2.51e-09	8.81e-07	****
p_fishtest_Autonomous community_Region_Climate_FINAL_Cfb_Csa	Cantabria	Setubal	66	1.17e-15	4.11e-13	****
p_fishtest_Autonomous community_Region_Climate_FINAL_Cfb_Csa	Castile y Leon	La Rioja	83	4.14e-22	1.45e-19	****
p_fishtest_Autonomous community_Region_Climate_FINAL_Cfb_Csa	Castile y Leon	Lisboa	83	4.14e-22	1.45e-19	****
p_fishtest_Autonomous community_Region_Climate_FINAL_Cfb_Csa	Castile y Leon	Navarra	69	1.13e-13	3.97e-11	****
p_fishtest_Autonomous community_Region_Climate_FINAL_Cfb_Csa	Castile y Leon	Bask country	78	1.83e-19	6.42e-17	****
p_fishtest_Autonomous community_Region_Climate_FINAL_Cfb_Csa	Castile-La Mancha	La Rioja	86	1.39e-22	4.88e-20	****
p_fishtest_Autonomous community_Region_Climate_FINAL_Cfb_Csa	Castile-La Mancha	Lisboa	86	1.39e-22	4.88e-20	****
p_fishtest_Autonomous community_Region_Climate_FINAL_Cfb_Csa	Castile-La Mancha	Navarra	72	6.51e-14	2.29e-11	****
p_fishtest_Autonomous community_Region_Climate_FINAL_Cfb_Csa	Castile-La Mancha	Bask country	81	7.33e-20	2.57e-17	****
p_fishtest_Autonomous community_Region_Climate_FINAL_Cfb_Csa	Catalunia	La Rioja	455	6.51e-43	2.29e-40	****
p_fishtest_Autonomous community_Region_Climate_FINAL_Cfb_Csa	Catalunia	Lisboa	455	6.51e-43	2.29e-40	****
p_fishtest_Autonomous community_Region_Climate_FINAL_Cfb_Csa	Catalunia	Navarra	441	1.03e-23	3.62e-21	****
p_fishtest_Autonomous community_Region_Climate_FINAL_Cfb_Csa	Catalunia	West and Tagus Valley	468	2.31e-07	8.11e-05	****
p_fishtest_Autonomous community_Region_Climate_FINAL_Cfb_Csa	Catalunia	Bask country	450	1.57e-36	5.51e-34	****
p_fishtest_Autonomous community_Region_Climate_FINAL_Cfb_Csa	Center	La Rioja	158	2.21e-24	7.76e-22	****
p_fishtest_Autonomous community_Region_Climate_FINAL_Cfb_Csa	Center	Lisboa	158	2.21e-24	7.76e-22	****
p_fishtest_Autonomous community_Region_Climate_FINAL_Cfb_Csa	Center	Navarra	144	1.79e-13	6.28e-11	****
p_fishtest_Autonomous community_Region_Climate_FINAL_Cfb_Csa	Center	Bask country	153	8.43e-21	2.96e-18	****
p_fishtest_Autonomous community_Region_Climate_FINAL_Cfb_Csa	Valencian community	La Rioja	164	2.29e-29	8.04e-27	****
p_fishtest_Autonomous community_Region_Climate_FINAL_Cfb_Csa	Valencian community	Lisboa	164	2.29e-29	8.04e-27	****
p_fishtest_Autonomous community_Region_Climate_FINAL_Cfb_Csa	Valencian community	Navarra	150	7.54e-17	2.65e-14	****
p_fishtest_Autonomous community_Region_Climate_FINAL_Cfb_Csa	Valencian community	Bask country	159	2.64e-25	9.27e-23	****
p_fishtest_Autonomous community_Region_Climate_FINAL_Cfb_Csa	Extremadura	La Rioja	170	3.08e-31	1.08e-28	****
p_fishtest_Autonomous community_Region_Climate_FINAL_Cfb_Csa	Extremadura	Lisboa	170	3.08e-31	1.08e-28	****
p_fishtest_Autonomous community_Region_Climate_FINAL_Cfb_Csa	Extremadura	Navarra	156	3.56e-18	1.25e-15	****
p_fishtest_Autonomous community_Region_Climate_FINAL_Cfb_Csa	Extremadura	West and Tagus Valley	183	6.79e-05	0.0238	*
p_fishtest_Autonomous community_Region_Climate_FINAL_Cfb_Csa	Extremadura	Bask country	165	5.23e-27	1.84e-24	****
p_fishtest_Autonomous community_Region_Climate_FINAL_Cfb_Csa	Balearic Islands	La Rioja	132	4.13e-28	1.45e-25	****
p_fishtest_Autonomous community_Region_Climate_FINAL_Cfb_Csa	Balearic Islands	Lisboa	132	4.13e-28	1.45e-25	****
p_fishtest_Autonomous community_Region_Climate_FINAL_Cfb_Csa	Balearic Islands	Navarra	118	1.17e-16	4.11e-14	****
p_fishtest_Autonomous community_Region_Climate_FINAL_Cfb_Csa	Balearic Islands	Bask country	127	1.94e-24	6.81e-22	****
p_fishtest_Autonomous community_Region_Climate_FINAL_Cfb_Csa	La Rioja	Madeira	31	5.89e-06	0.00207	**
p_fishtest_Autonomous community_Region_Climate_FINAL_Cfb_Csa	La Rioja	Madrid	189	1.59e-32	5.58e-30	****
p_fishtest_Autonomous community_Region_Climate_FINAL_Cfb_Csa	La Rioja	West and Tagus Valley	65	9.04e-13	3.17e-10	****
p_fishtest_Autonomous community_Region_Climate_FINAL_Cfb_Csa	La Rioja	Setubal	76	6.51e-21	2.29e-18	****
p_fishtest_Autonomous community_Region_Climate_FINAL_Cfb_Csa	Lisboa	Madeira	31	5.89e-06	0.00207	**
p_fishtest_Autonomous community_Region_Climate_FINAL_Cfb_Csa	Lisboa	Madrid	189	1.59e-32	5.58e-30	****
p_fishtest_Autonomous community_Region_Climate_FINAL_Cfb_Csa	Lisboa	West and Tagus Valley	65	9.04e-13	3.17e-10	****
p_fishtest_Autonomous community_Region_Climate_FINAL_Cfb_Csa	Lisboa	Setubal	76	6.51e-21	2.29e-18	****
p_fishtest_Autonomous community_Region_Climate_FINAL_Cfb_Csa	Madeira	Bask country	26	1.52e-05	0.00534	**
p_fishtest_Autonomous community_Region_Climate_FINAL_Cfb_Csa	Madrid	Navarra	175	8.54e-19	3e-16	****
p_fishtest_Autonomous community_Region_Climate_FINAL_Cfb_Csa	Madrid	West and Tagus Valley	202	3.73e-05	0.0131	*
p_fishtest_Autonomous community_Region_Climate_FINAL_Cfb_Csa	Madrid	Bask country	184	4.6e-28	1.61e-25	****
p_fishtest_Autonomous community_Region_Climate_FINAL_Cfb_Csa	Navarra	West and Tagus Valley	51	1.17e-07	4.11e-05	****
p_fishtest_Autonomous community_Region_Climate_FINAL_Cfb_Csa	Navarra	Setubal	62	4.63e-13	1.63e-10	****
p_fishtest_Autonomous community_Region_Climate_FINAL_Cfb_Csa	West and Tagus Valley	Bask country	60	3.71e-11	1.3e-08	****
p_fishtest_Autonomous community_Region_Climate_FINAL_Cfb_Csa	Bask country	Setubal	71	1.83e-18	6.42e-16	****
p_fishtest_Autonomous community_Region_Climate_FINAL_Cfb_Csb	Asturias	Castile y Leon	115	1.14e-30	4e-28	****
p_fishtest_Autonomous community_Region_Climate_FINAL_Cfb_Csb	Asturias	Center	136	4.98e-27	1.75e-24	****
p_fishtest_Autonomous community_Region_Climate_FINAL_Cfb_Csb	Asturias	Galicia	122	9.13e-32	3.2e-29	****
p_fishtest_Autonomous community_Region_Climate_FINAL_Cfb_Csb	Asturias	Canary Islands	134	1.76e-33	6.18e-31	****
p_fishtest_Autonomous community_Region_Climate_FINAL_Cfb_Csb	Asturias	Madeira	53	3.1e-14	1.09e-11	****
p_fishtest_Autonomous community_Region_Climate_FINAL_Cfb_Csb	Asturias	Madrid	108	1.72e-29	6.04e-27	****
p_fishtest_Autonomous community_Region_Climate_FINAL_Cfb_Csb	Asturias	North	52	3.57e-12	1.25e-09	****
p_fishtest_Autonomous community_Region_Climate_FINAL_Cfb_Csb	Asturias	Setubal	71	4.52e-21	1.59e-18	****
p_fishtest_Autonomous community_Region_Climate_FINAL_Cfb_Csb	Cantabria	Castile y Leon	95	1.81e-18	6.35e-16	****
p_fishtest_Autonomous community_Region_Climate_FINAL_Cfb_Csb	Cantabria	Center	116	4.29e-15	1.51e-12	****
p_fishtest_Autonomous community_Region_Climate_FINAL_Cfb_Csb	Cantabria	Galicia	102	5.27e-19	1.85e-16	****
p_fishtest_Autonomous community_Region_Climate_FINAL_Cfb_Csb	Cantabria	Canary Islands	114	7.75e-20	2.72e-17	****
p_fishtest_Autonomous community_Region_Climate_FINAL_Cfb_Csb	Cantabria	Madeira	33	8.57e-10	3.01e-07	****
p_fishtest_Autonomous community_Region_Climate_FINAL_Cfb_Csb	Cantabria	Madrid	88	6.91e-18	2.43e-15	****
p_fishtest_Autonomous community_Region_Climate_FINAL_Cfb_Csb	Cantabria	North	32	5.66e-08	1.99e-05	****
p_fishtest_Autonomous community_Region_Climate_FINAL_Cfb_Csb	Cantabria	Setubal	51	1.39e-13	4.88e-11	****
p_fishtest_Autonomous community_Region_Climate_FINAL_Cfb_Csb	Castile y Leon	La Rioja	105	3.34e-25	1.17e-22	****
p_fishtest_Autonomous community_Region_Climate_FINAL_Cfb_Csb	Castile y Leon	Lisboa	115	5.79e-18	2.03e-15	****
p_fishtest_Autonomous community_Region_Climate_FINAL_Cfb_Csb	Castile y Leon	Navarra	91	3.17e-15	1.11e-12	****
p_fishtest_Autonomous community_Region_Climate_FINAL_Cfb_Csb	Castile y Leon	West and Tagus Valley	86	1.49e-08	5.23e-06	****
p_fishtest_Autonomous community_Region_Climate_FINAL_Cfb_Csb	Castile y Leon	Bask country	100	4.9e-22	1.72e-19	****
p_fishtest_Autonomous community_Region_Climate_FINAL_Cfb_Csb	Center	La Rioja	126	1.44e-21	5.05e-19	****
p_fishtest_Autonomous community_Region_Climate_FINAL_Cfb_Csb	Center	Lisboa	136	2.3e-14	8.07e-12	****
p_fishtest_Autonomous community_Region_Climate_FINAL_Cfb_Csb	Center	Navarra	112	4.2e-12	1.47e-09	****
p_fishtest_Autonomous community_Region_Climate_FINAL_Cfb_Csb	Center	West and Tagus Valley	107	3.4e-06	0.00119	**
p_fishtest_Autonomous community_Region_Climate_FINAL_Cfb_Csb	Center	Bask country	121	1.74e-18	6.11e-16	****
p_fishtest_Autonomous community_Region_Climate_FINAL_Cfb_Csb	Galicia	La Rioja	112	4.95e-26	1.74e-23	****
p_fishtest_Autonomous community_Region_Climate_FINAL_Cfb_Csb	Galicia	Lisboa	122	1.03e-18	3.62e-16	****
p_fishtest_Autonomous community_Region_Climate_FINAL_Cfb_Csb	Galicia	Navarra	98	1.23e-15	4.32e-13	****
p_fishtest_Autonomous community_Region_Climate_FINAL_Cfb_Csb	Galicia	West and Tagus Valley	93	9.18e-09	3.22e-06	****
p_fishtest_Autonomous community_Region_Climate_FINAL_Cfb_Csb	Galicia	Bask country	107	1.01e-22	3.55e-20	****
p_fishtest_Autonomous community_Region_Climate_FINAL_Cfb_Csb	Canary Islands	La Rioja	124	2.52e-27	8.85e-25	****
p_fishtest_Autonomous community_Region_Climate_FINAL_Cfb_Csb	Canary Islands	Lisboa	134	6.81e-20	2.39e-17	****
p_fishtest_Autonomous community_Region_Climate_FINAL_Cfb_Csb	Canary Islands	Navarra	110	2.84e-16	9.97e-14	****
p_fishtest_Autonomous community_Region_Climate_FINAL_Cfb_Csb	Canary Islands	West and Tagus Valley	105	4.35e-09	1.53e-06	****
p_fishtest_Autonomous community_Region_Climate_FINAL_Cfb_Csb	Canary Islands	Bask country	119	8.64e-24	3.03e-21	****
p_fishtest_Autonomous community_Region_Climate_FINAL_Cfb_Csb	La Rioja	Madeira	43	2.37e-12	8.32e-10	****
p_fishtest_Autonomous community_Region_Climate_FINAL_Cfb_Csb	La Rioja	Madrid	98	2.62e-24	9.2e-22	****
p_fishtest_Autonomous community_Region_Climate_FINAL_Cfb_Csb	La Rioja	North	42	1.62e-10	5.69e-08	****
p_fishtest_Autonomous community_Region_Climate_FINAL_Cfb_Csb	La Rioja	Setubal	61	8.21e-18	2.88e-15	****
p_fishtest_Autonomous community_Region_Climate_FINAL_Cfb_Csb	Lisboa	Madeira	53	3.58e-07	0.000126	***
p_fishtest_Autonomous community_Region_Climate_FINAL_Cfb_Csb	Lisboa	Madrid	108	3.68e-17	1.29e-14	****
p_fishtest_Autonomous community_Region_Climate_FINAL_Cfb_Csb	Lisboa	North	52	9.97e-06	0.0035	**
p_fishtest_Autonomous community_Region_Climate_FINAL_Cfb_Csb	Lisboa	Setubal	71	1.84e-11	6.46e-09	****
p_fishtest_Autonomous community_Region_Climate_FINAL_Cfb_Csb	Madeira	Navarra	29	1.93e-08	6.77e-06	****
p_fishtest_Autonomous community_Region_Climate_FINAL_Cfb_Csb	Madeira	West and Tagus Valley	24	5.2e-05	0.0183	*
p_fishtest_Autonomous community_Region_Climate_FINAL_Cfb_Csb	Madeira	Bask country	38	3.47e-11	1.22e-08	****
p_fishtest_Autonomous community_Region_Climate_FINAL_Cfb_Csb	Madrid	Navarra	84	8.85e-15	3.11e-12	****
p_fishtest_Autonomous community_Region_Climate_FINAL_Cfb_Csb	Madrid	West and Tagus Valley	79	2.52e-08	8.85e-06	****
p_fishtest_Autonomous community_Region_Climate_FINAL_Cfb_Csb	Madrid	Bask country	93	2.7e-21	9.48e-19	****
p_fishtest_Autonomous community_Region_Climate_FINAL_Cfb_Csb	Navarra	North	28	4.27e-07	0.00015	***
p_fishtest_Autonomous community_Region_Climate_FINAL_Cfb_Csb	Navarra	Setubal	47	1.91e-11	6.7e-09	****
p_fishtest_Autonomous community_Region_Climate_FINAL_Cfb_Csb	North	Bask country	37	1.71e-09	6e-07	****
p_fishtest_Autonomous community_Region_Climate_FINAL_Cfb_Csb	West and Tagus Valley	Setubal	42	1.33e-06	0.000467	***
p_fishtest_Autonomous community_Region_Climate_FINAL_Cfb_Csb	Bask country	Setubal	56	7.43e-16	2.61e-13	****
p_fishtest_Autonomous community_Region_Climate_FINAL_Csa_Csb	Alentejo	Castile y Leon	174	1.99e-12	6.98e-10	****
p_fishtest_Autonomous community_Region_Climate_FINAL_Csa_Csb	Alentejo	Center	258	6.42e-09	2.25e-06	****
p_fishtest_Autonomous community_Region_Climate_FINAL_Csa_Csb	Alentejo	Galicia	124	8.41e-33	2.95e-30	****
p_fishtest_Autonomous community_Region_Climate_FINAL_Csa_Csb	Alentejo	Canary Islands	137	3.8e-33	1.33e-30	****
p_fishtest_Autonomous community_Region_Climate_FINAL_Csa_Csb	Alentejo	Lisboa	48	1.53e-10	5.37e-08	****
p_fishtest_Autonomous community_Region_Climate_FINAL_Csa_Csb	Alentejo	Madeira	60	6.8e-11	2.39e-08	****
p_fishtest_Autonomous community_Region_Climate_FINAL_Csa_Csb	Alentejo	Madrid	273	4.67e-06	0.00164	**
p_fishtest_Autonomous community_Region_Climate_FINAL_Csa_Csb	Alentejo	North	56	5.02e-11	1.76e-08	****
p_fishtest_Autonomous community_Region_Climate_FINAL_Csa_Csb	Alentejo	Setubal	123	1.77e-07	6.21e-05	****
p_fishtest_Autonomous community_Region_Climate_FINAL_Csa_Csb	Algarve	Castile y Leon	262	4.27e-30	1.5e-27	****
p_fishtest_Autonomous community_Region_Climate_FINAL_Csa_Csb	Algarve	Center	346	2.56e-23	8.99e-21	****
p_fishtest_Autonomous community_Region_Climate_FINAL_Csa_Csb	Algarve	Galicia	212	1.21e-61	4.25e-59	****
p_fishtest_Autonomous community_Region_Climate_FINAL_Csa_Csb	Algarve	Canary Islands	225	2.23e-64	7.83e-62	****
p_fishtest_Autonomous community_Region_Climate_FINAL_Csa_Csb	Algarve	Lisboa	136	2.35e-15	8.25e-13	****
p_fishtest_Autonomous community_Region_Climate_FINAL_Csa_Csb	Algarve	Madeira	148	3.1e-18	1.09e-15	****
p_fishtest_Autonomous community_Region_Climate_FINAL_Csa_Csb	Algarve	Madrid	361	4.51e-16	1.58e-13	****
p_fishtest_Autonomous community_Region_Climate_FINAL_Csa_Csb	Algarve	North	144	9.56e-18	3.36e-15	****
p_fishtest_Autonomous community_Region_Climate_FINAL_Csa_Csb	Algarve	Setubal	211	8.21e-17	2.88e-14	****
p_fishtest_Autonomous community_Region_Climate_FINAL_Csa_Csb	Andalusia	Castile y Leon	1157	1.37e-85	4.81e-83	****
p_fishtest_Autonomous community_Region_Climate_FINAL_Csa_Csb	Andalusia	Center	1241	5.48e-80	1.92e-77	****
p_fishtest_Autonomous community_Region_Climate_FINAL_Csa_Csb	Andalusia	Galicia	1107	1.15e-130	4.04e-128	****
p_fishtest_Autonomous community_Region_Climate_FINAL_Csa_Csb	Andalusia	Canary Islands	1120	1.11e-141	3.9e-139	****
p_fishtest_Autonomous community_Region_Climate_FINAL_Csa_Csb	Andalusia	Lisboa	1031	2.79e-24	9.79e-22	****
p_fishtest_Autonomous community_Region_Climate_FINAL_Csa_Csb	Andalusia	Madeira	1043	5.22e-33	1.83e-30	****
p_fishtest_Autonomous community_Region_Climate_FINAL_Csa_Csb	Andalusia	Madrid	1256	1.58e-57	5.55e-55	****
p_fishtest_Autonomous community_Region_Climate_FINAL_Csa_Csb	Andalusia	North	1039	6.65e-31	2.33e-28	****
p_fishtest_Autonomous community_Region_Climate_FINAL_Csa_Csb	Andalusia	Setubal	1106	4.69e-43	1.65e-40	****
p_fishtest_Autonomous community_Region_Climate_FINAL_Csa_Csb	Castile y Leon	Castile-La Mancha	196	7.49e-18	2.63e-15	****
p_fishtest_Autonomous community_Region_Climate_FINAL_Csa_Csb	Castile y Leon	Catalunia	565	1.07e-59	3.76e-57	****
p_fishtest_Autonomous community_Region_Climate_FINAL_Csa_Csb	Castile y Leon	Valencian community	273	8.95e-32	3.14e-29	****
p_fishtest_Autonomous community_Region_Climate_FINAL_Csa_Csb	Castile y Leon	Extremadura	280	8.53e-33	2.99e-30	****
p_fishtest_Autonomous community_Region_Climate_FINAL_Csa_Csb	Castile y Leon	Galicia	222	2.24e-15	7.86e-13	****
p_fishtest_Autonomous community_Region_Climate_FINAL_Csa_Csb	Castile y Leon	Balearic Islands	242	1.48e-26	5.19e-24	****
p_fishtest_Autonomous community_Region_Climate_FINAL_Csa_Csb	Castile y Leon	Canary Islands	235	1.68e-15	5.9e-13	****
p_fishtest_Autonomous community_Region_Climate_FINAL_Csa_Csb	Castile y Leon	Madrid	371	3.65e-07	0.000128	***
p_fishtest_Autonomous community_Region_Climate_FINAL_Csa_Csb	Castile y Leon	West and Tagus Valley	170	6.48e-10	2.27e-07	****
p_fishtest_Autonomous community_Region_Climate_FINAL_Csa_Csb	Castile-La Mancha	Center	280	5.28e-13	1.85e-10	****
p_fishtest_Autonomous community_Region_Climate_FINAL_Csa_Csb	Castile-La Mancha	Galicia	146	1.72e-42	6.04e-40	****
p_fishtest_Autonomous community_Region_Climate_FINAL_Csa_Csb	Castile-La Mancha	Canary Islands	159	1.61e-43	5.65e-41	****
p_fishtest_Autonomous community_Region_Climate_FINAL_Csa_Csb	Castile-La Mancha	Lisboa	70	2.52e-12	8.85e-10	****
p_fishtest_Autonomous community_Region_Climate_FINAL_Csa_Csb	Castile-La Mancha	Madeira	82	1.63e-13	5.72e-11	****
p_fishtest_Autonomous community_Region_Climate_FINAL_Csa_Csb	Castile-La Mancha	Madrid	295	6.07e-09	2.13e-06	****
p_fishtest_Autonomous community_Region_Climate_FINAL_Csa_Csb	Castile-La Mancha	North	78	1.87e-13	6.56e-11	****
p_fishtest_Autonomous community_Region_Climate_FINAL_Csa_Csb	Castile-La Mancha	Setubal	145	2.32e-10	8.14e-08	****
p_fishtest_Autonomous community_Region_Climate_FINAL_Csa_Csb	Catalunia	Center	649	5.12e-52	1.8e-49	****
p_fishtest_Autonomous community_Region_Climate_FINAL_Csa_Csb	Catalunia	Galicia	515	2.74e-100	9.62e-98	****
p_fishtest_Autonomous community_Region_Climate_FINAL_Csa_Csb	Catalunia	Canary Islands	528	2.12e-107	7.44e-105	****
p_fishtest_Autonomous community_Region_Climate_FINAL_Csa_Csb	Catalunia	Lisboa	439	1.51e-20	5.3e-18	****
p_fishtest_Autonomous community_Region_Climate_FINAL_Csa_Csb	Catalunia	Madeira	451	9.62e-27	3.38e-24	****
p_fishtest_Autonomous community_Region_Climate_FINAL_Csa_Csb	Catalunia	Madrid	664	9.2e-37	3.23e-34	****
p_fishtest_Autonomous community_Region_Climate_FINAL_Csa_Csb	Catalunia	North	447	2.38e-25	8.35e-23	****
p_fishtest_Autonomous community_Region_Climate_FINAL_Csa_Csb	Catalunia	Setubal	514	3.96e-31	1.39e-28	****
p_fishtest_Autonomous community_Region_Climate_FINAL_Csa_Csb	Center	Valencian community	357	1.01e-24	3.55e-22	****
p_fishtest_Autonomous community_Region_Climate_FINAL_Csa_Csb	Center	Extremadura	364	1.25e-25	4.39e-23	****
p_fishtest_Autonomous community_Region_Climate_FINAL_Csa_Csb	Center	Galicia	306	3.52e-25	1.24e-22	****
p_fishtest_Autonomous community_Region_Climate_FINAL_Csa_Csb	Center	Balearic Islands	326	2.61e-20	9.16e-18	****
p_fishtest_Autonomous community_Region_Climate_FINAL_Csa_Csb	Center	Canary Islands	319	1.51e-26	5.3e-24	****
p_fishtest_Autonomous community_Region_Climate_FINAL_Csa_Csb	Center	West and Tagus Valley	254	1.47e-06	0.000516	***
p_fishtest_Autonomous community_Region_Climate_FINAL_Csa_Csb	Ceuta	Galicia	89	8.81e-06	0.00309	**
p_fishtest_Autonomous community_Region_Climate_FINAL_Csa_Csb	Ceuta	Canary Islands	102	2.33e-05	0.00818	**
p_fishtest_Autonomous community_Region_Climate_FINAL_Csa_Csb	Valencian community	Galicia	223	4.86e-64	1.71e-61	****
p_fishtest_Autonomous community_Region_Climate_FINAL_Csa_Csb	Valencian community	Canary Islands	236	5.13e-67	1.8e-64	****
p_fishtest_Autonomous community_Region_Climate_FINAL_Csa_Csb	Valencian community	Lisboa	147	1.05e-15	3.69e-13	****
p_fishtest_Autonomous community_Region_Climate_FINAL_Csa_Csb	Valencian community	Madeira	159	8.57e-19	3.01e-16	****
p_fishtest_Autonomous community_Region_Climate_FINAL_Csa_Csb	Valencian community	Madrid	372	6e-17	2.11e-14	****
p_fishtest_Autonomous community_Region_Climate_FINAL_Csa_Csb	Valencian community	North	155	3e-18	1.05e-15	****
p_fishtest_Autonomous community_Region_Climate_FINAL_Csa_Csb	Valencian community	Setubal	222	1.19e-17	4.18e-15	****
p_fishtest_Autonomous community_Region_Climate_FINAL_Csa_Csb	Extremadura	Galicia	230	1.73e-65	6.07e-63	****
p_fishtest_Autonomous community_Region_Climate_FINAL_Csa_Csb	Extremadura	Canary Islands	243	1.3e-68	4.56e-66	****
p_fishtest_Autonomous community_Region_Climate_FINAL_Csa_Csb	Extremadura	Lisboa	154	6.52e-16	2.29e-13	****
p_fishtest_Autonomous community_Region_Climate_FINAL_Csa_Csb	Extremadura	Madeira	166	3.96e-19	1.39e-16	****
p_fishtest_Autonomous community_Region_Climate_FINAL_Csa_Csb	Extremadura	Madrid	379	9.61e-18	3.37e-15	****
p_fishtest_Autonomous community_Region_Climate_FINAL_Csa_Csb	Extremadura	North	162	1.5e-18	5.26e-16	****
p_fishtest_Autonomous community_Region_Climate_FINAL_Csa_Csb	Extremadura	Setubal	229	3.65e-18	1.28e-15	****
p_fishtest_Autonomous community_Region_Climate_FINAL_Csa_Csb	Galicia	Balearic Islands	192	7.82e-57	2.74e-54	****
p_fishtest_Autonomous community_Region_Climate_FINAL_Csa_Csb	Galicia	Madrid	321	2.37e-34	8.32e-32	****
p_fishtest_Autonomous community_Region_Climate_FINAL_Csa_Csb	Galicia	West and Tagus Valley	120	9.3e-29	3.26e-26	****
p_fishtest_Autonomous community_Region_Climate_FINAL_Csa_Csb	Galicia	Setubal	171	1.78e-20	6.25e-18	****
p_fishtest_Autonomous community_Region_Climate_FINAL_Csa_Csb	Balearic Islands	Canary Islands	205	4.21e-59	1.48e-56	****
p_fishtest_Autonomous community_Region_Climate_FINAL_Csa_Csb	Balearic Islands	Lisboa	116	1.23e-14	4.32e-12	****
p_fishtest_Autonomous community_Region_Climate_FINAL_Csa_Csb	Balearic Islands	Madeira	128	4.28e-17	1.5e-14	****
p_fishtest_Autonomous community_Region_Climate_FINAL_Csa_Csb	Balearic Islands	Madrid	341	6.21e-14	2.18e-11	****
p_fishtest_Autonomous community_Region_Climate_FINAL_Csa_Csb	Balearic Islands	North	124	1.02e-16	3.58e-14	****
p_fishtest_Autonomous community_Region_Climate_FINAL_Csa_Csb	Balearic Islands	Setubal	191	3.74e-15	1.31e-12	****
p_fishtest_Autonomous community_Region_Climate_FINAL_Csa_Csb	Canary Islands	Madrid	334	4.94e-36	1.73e-33	****
p_fishtest_Autonomous community_Region_Climate_FINAL_Csa_Csb	Canary Islands	West and Tagus Valley	133	6.24e-29	2.19e-26	****
p_fishtest_Autonomous community_Region_Climate_FINAL_Csa_Csb	Canary Islands	Setubal	184	9.25e-21	3.25e-18	****
p_fishtest_Autonomous community_Region_Climate_FINAL_Csa_Csb	Lisboa	Madrid	245	1.2e-05	0.00421	**
p_fishtest_Autonomous community_Region_Climate_FINAL_Csa_Csb	Lisboa	West and Tagus Valley	44	4.43e-09	1.55e-06	****
p_fishtest_Autonomous community_Region_Climate_FINAL_Csa_Csb	Madeira	Madrid	257	2.45e-05	0.0086	**
p_fishtest_Autonomous community_Region_Climate_FINAL_Csa_Csb	Madeira	West and Tagus Valley	56	4.25e-09	1.49e-06	****
p_fishtest_Autonomous community_Region_Climate_FINAL_Csa_Csb	Madrid	North	253	1.41e-05	0.00495	**
p_fishtest_Autonomous community_Region_Climate_FINAL_Csa_Csb	North	West and Tagus Valley	52	2.69e-09	9.44e-07	****
p_fishtest_Autonomous community_Region_Climate_FINAL_Csa_Csb	West and Tagus Valley	Setubal	119	1.34e-05	0.0047	**
p_fishtest_Autonomous community_Region_Habitat_Outdoor_Indoor	Algarve	Castile y Leon	198	8.08e-05	0.0284	*
p_fishtest_Autonomous community_Region_Habitat_Outdoor_Indoor	Castile y Leon	Center	253	1.6e-05	0.00562	**
p_fishtest_Autonomous community_Region_Habitat_Outdoor_Indoor	Castile y Leon	Madrid	281	7.08e-05	0.0249	*
p_fishtest_Autonomous community_Region_Habitat_Outdoor_Indoor/outdoor	Algarve	Bask country	136	1.12e-06	0.000393	***
p_fishtest_Autonomous community_Region_Habitat_Outdoor_Indoor/outdoor	Andalusia	Bask country	934	7.58e-05	0.0266	*
p_fishtest_Autonomous community_Region_Habitat_Outdoor_Indoor/outdoor	Castile y Leon	Bask country	121	2.37e-05	0.00832	**
p_fishtest_Autonomous community_Region_Habitat_Outdoor_Indoor/outdoor	Catalunia	Bask country	398	6.4e-05	0.0225	*
p_fishtest_Autonomous community_Region_Habitat_Outdoor_Indoor/outdoor	Center	Bask country	242	0.000108	0.0379	*
p_fishtest_Autonomous community_Region_Habitat_Outdoor_Indoor/outdoor	Galicia	Bask country	100	8.35e-05	0.0293	*
p_fishtest_Autonomous community_Region_Habitat_Outdoor_Indoor/outdoor	Balearic Islands	Bask country	109	1.92e-05	0.00674	**
p_fishtest_Autonomous community_Region_Habitat_Outdoor_Indoor/outdoor	Madrid	Bask country	245	3.72e-06	0.00131	**
p_fishtest_Autonomous community_Region_Habitat_Outdoor_Indoor/outdoor	Murcia	Bask country	97	7.19e-05	0.0252	*
p_fishtest_Autonomous community_Region_Habitat_Outdoor_Indoor/outdoor	Bask country	Setubal	100	7.49e-05	0.0263	*
p_fishtest_Autonomous community_Region_Habitat_Indoor_Indoor/outdoor	Andalusia	Castile y Leon	556	4.52e-05	0.0159	*
p_fishtest_Autonomous community_Region_Habitat_Indoor_Indoor/outdoor	Castile y Leon	Center	174	1.19e-06	0.000418	***
